# Supplementary material for: Breast Milk Oligosaccharides Contain Immunomodulatory Glucuronic Acid and LacdiNAc
Source: Mol Cell Proteomics. 2023 Aug 18;22(9):100635. doi: 10.1016/j.mcpro.2023.100635 (PMC10509713; doi:10.1016/j.mcpro.2023.100635)
Supplement: Supplemental Table S1 [file mmc2.xlsx]

## Sheet: MO
								Impala (whole)			Diluted			Acidic			Neutral			Moutain monkey (whole)			Diluted			Acidic			Neutral			Alpaca (whole)			Diluted			Acidic			Neutral			Rhinoceros (mature)			Diluted
	Mass[1]	Composition[2]	Putative structures [3]	Sialylation[4]	Sulfation	Fucosylation	LacdiNAc	RT[5]	Intensity[6]	Percentage	RT9	Intensity9	Percentage6	RT40	Intensity40	Percentage17	RT41	Intensity41	Percentage18	RT [10]	Intensity [11]	Percentage5	RT44	Intenisty	Percentage54	RT4	Intensity4	Percentage2	RT46	Intensity45	Percentage13	RT7	Intensity7	Percentage4	RT42	Intensity42	Percentage20	RT10	Intensity10	Percentage44	Percentage45	Percentage46	Percentage47	RT37	Intensity37	Percentage1332	RT13	Intensity13	Percentage15
	343	Hex2	Galβ1-4Glcol	0	0	0	0	nd	0	0	17.96	826478	92.7045	nd	0	0	nd	0	0	nd	0	0	12.15	2089.04	5.05214	nd	0	0	nd	0	0	nd	0	0	12.11	1674.17	21.0612	nd	0	0	nd	0	0	nd	0	0	20.33	3.623e+06	98.9503
	384	Hex1HexNAc1	Galβ1-4GlcNAcol	0	0	0	0	nd	0	0	nd	0	0	19.68	1236.23	0.00805094	nd	0	0	nd	0	0	nd	0	0	nd	0	0	nd	0	0	nd	0	0	nd	0	0	nd	0	0	nd	0	0	nd	0	0	nd	0	0
	423-1	Hex2Sul1	Galβ1-4(P)Glcol	0	1	0	0	14.70*	519.7	0.351586	nd	0	0	21.69	25206	0.164154	nd	0	0	13.85*	527.98	0.545004	nd	0	0	10.78	2450.94	1.27096	nd	0	0	13.82*	361.1	0.0832755	nd	0	0	10.77	9902.67	1.74949	nd	0	0	nd	0	0	nd	0	0
	423-2	Hex2Sul1	SGalβ1-4Glcol	0	1	0	0	16.08*	538	0.363966	nd	0	0	22.88	74289.4	0.483809	nd	0	0	15.20*	864.6	0.892478	nd	0	0	12.37	12643.8	6.55654	nd	0	0	15.06*	723.8	0.16692	nd	0	0	11.91	17966.4	3.17409	nd	0	0	nd	0	0	nd	0	0
	423-3	Hex2Sul1	SGalβ1-4Glcol	0	1	0	0	16.08	864.1	0.584579	nd	0	0	23.46	86723.7	0.564788	nd	0	0	15.53*	1492.2	1.54031	nd	0	0	15.81*	843.6	0.437456	nd	0	0	15.34*	669.6	0.154421	nd	0	0	12.28*	17440.1	3.08111	nd	0	0	nd	0	0	nd	0	0
	489-1	Hex2deHex1	Galβ1-4(Fucα1-3)Glcol	0	0	1	0	nd	0	0	nd	0	0	nd	0	0	nd	0	0	13.85*	96.2	0.0993018	nd	0	0	nd	0	0	nd	0	0	nd	0	0	nd	0	0	nd	0	0	nd	0	0	nd	0	0	nd	0	0
	489-2	Hex2deHex1	Fucα1-2Galβ1-4Glcol	0	0	1	0	nd	0	0	nd	0	0	nd	0	0	nd	0	0	20.95	2688.29	2.77497	nd	0	0	nd	0	0	nd	0	0	nd	0	0	nd	0	0	nd	0	0	nd	0	0	nd	0	0	nd	0	0
	505-1	Hex3	Galβ1-3Galβ1-4Glcol	0	0	0	0	15.65	11611.2	7.85521	27.5	2810	0.315193	nd	0	0	nd	0	0	14.45*	1359.67	1.40351	17.59*	1191.5	2.88152	nd	0	0	nd	0	0	nd	0	0	nd	0	0	15.28*	474.2	0.0837761	14.92*	14501.4	0.85967	nd	0	0	nd	0	0
	505-2	Hex3	Galα1-4Galβ1-4Glcol	0	0	0	0	nd	0	0	nd	0	0	nd	0	0	nd	0	0	nd	0	0	nd	0	0	nd	0	0	nd	0	0	nd	0	0	nd	0	0	nd	0	0	nd	0	0	nd	0	0	nd	0	0
	505-3	Hex3	Galα1-3Galβ1-4Glcol	0	0	0	0	nd	0	0	nd	0	0	nd	0	0	27.81	4768.76	0.269434	15.02*	1321.05	1.36364	17.99*	1629.8	3.94151	nd	0	0	nd	0	0	nd	0	0	nd	0	0	15.65*	669.5	0.118279	15.23*	8741.7	0.518224	nd	0	0	nd	0	0
	505-4	Hex3	Galβ1-4Galβ1-4Glcol	0	0	0	0	nd	0	0	nd	0	0	nd	0	0	30.89	28008.1	1.58245	15.72*	2792.1	2.88213	18.72*	6263.1	15.1467	nd	0	0	nd	0	0	nd	0	0	nd	0	0	nd	0	0	nd	0	0	nd	0	0	nd	0	0
	505-5	Hex3	Galβ1-6Galβ1-4Glcol	0	0	0	0	nd	0	0	nd	0	0	nd	0	0	nd	0	0	16.73*	1818.9	1.87755	18.98*	4457.7	10.7805	nd	0	0	nd	0	0	nd	0	0	nd	0	0	nd	0	0	nd	0	0	nd	0	0	nd	0	0
	530-1	Hex1HexNAc1deHex1	Galβ1-4(Fucα1-3)GlcNAcol	0	0	1	0	nd	0	0	nd	0	0	nd	0	0	nd	0	0	nd	0	0	nd	0	0	nd	0	0	nd	0	0	nd	0	0	nd	0	0	nd	0	0	nd	0	0	nd	0	0	nd	0	0
	530-2	Hex1HexNAc1deHex1	Fucα1-2Galβ1-4GlcNAcol	0	0	1	0	nd	0	0	nd	0	0	nd	0	0	nd	0	0	nd	0	0	nd	0	0	nd	0	0	nd	0	0	nd	0	0	nd	0	0	nd	0	0	nd	0	0	nd	0	0	nd	0	0
	546-1	Hex2HexNAc1	GalNAcb1-4Galb1-4Glcol	0	0	0	0	nd	0	0	nd	0	0	nd	0	0	nd	0	0	nd	0	0	nd	0	0	nd	0	0	nd	0	0	nd	0	0	nd	0	0	nd	0	0	nd	0	0	nd	0	0	nd	0	0
	546-2	Hex2HexNAc1	GlcNAcβ1-3Galβ1-4Glcol	0	0	0	0	13.62	1746.03	1.18122	25.84	323.51	0.0362875	nd	0	0	30.23	10381	0.586521	nd	0	0	nd	0	0	14.36	183.09	0.0949428	nd	0	0	nd	0	0	nd	0	0	nd	0	0	nd	0	0	nd	0	0	nd	0	0
	546-3	Hex2HexNAc1	GalNAc1-6Galβ1-4Glcol	0	0	0	0	nd	0	0	nd	0	0	nd	0	0	nd	0	0	nd	0	0	nd	0	0	nd	0	0	nd	0	0	nd	0	0	nd	0	0	nd	0	0	nd	0	0	nd	0	0	nd	0	0
	546-4	Hex2HexNAc1	Galβ1-4(GlcNAcβ1-6)Glcol	0	0	0	0	nd	0	0	nd	0	0	nd	0	0	nd	0	0	nd	0	0	nd	0	0	nd	0	0	nd	0	0	nd	0	0	nd	0	0	nd	0	0	nd	0	0	25.26*	308733	50.5479	24.82*	17898.4	0.488836
	569	Hex2deHex1Sul1	Fucα1-2(6S)Galβ1-4Glcol	0	1	1	0	nd	0	0	nd	0	0	nd	0	0	nd	0	0	nd	0	0	nd	0	0	nd	0	0	nd	0	0	nd	0	0	nd	0	0	nd	0	0	nd	0	0	nd	0	0	nd	0	0
	585-1	Hex3Sul1	Gal-3Galβ1-4(P)Glcol	0	1	0	0	nd	0	0	nd	0	0	22.52	34508.7	0.224738	nd	0	0	nd	0	0	nd	0	0	nd	0	0	nd	0	0	14.82	278.77	0.0642889	nd	0	0	15.94	2953.22	0.52174	nd	0	0	nd	0	0	nd	0	0
	585-2	Hex3Sul1	Gal-3(6S)Galβ1-4Glcol	0	1	0	0	nd	0	0	nd	0	0	***	0	0	nd	0	0	nd	0	0	nd	0	0	nd	0	0	nd	0	0	nd	0	0	nd	0	0	nd	0	0	nd	0	0	nd	0	0	nd	0	0
	587	Hex1HexNAc2	GalNAcβ1-4Galβ1-4GlcNAcol	0	0	0	0	nd	0	0	nd	0	0	nd	0	0	nd	0	0	nd	0	0	nd	0	0	nd	0	0	nd	0	0	nd	0	0	nd	0	0	nd	0	0	nd	0	0	nd	0	0	nd	0	0
	626	Hex2HexNAc1Sul1	6SGlcNAcβ1-3Galβ1-4Glcol	0	1	0	0	nd	0	0	nd	0	0	nd	0	0	nd	0	0	nd	0	0	nd	0	0	16.68	176.61	0.0915826	nd	0	0	nd	0	0	nd	0	0	nd	0	0	nd	0	0	nd	0	0	nd	0	0
	634-1	NeuAc1Hex2	NeuAcα2-6Galβ1-4Glcol	1	0	0	0	18.32	70909.7	47.9717	24.63	12428.6	1.39409	24.16	3.14264e+06	20.4664	nd	0	0	16.05	8960.42	9.24933	15.87	838.05	2.02674	13.12	76408.9	39.6225	17.39	6946.6	3.04176	16	33242.4	7.66623	16.04	1387.59	17.456	13.02	164082	28.9881	17.38	18722.6	1.10991	nd	0	0	nd	0	0
	634-2	NeuAc1Hex2	NeuAcα2-3Galβ1-4Glcol	1	0	0	0	12.84	25672.2	17.3677	29.26	39165.2	4.39309	28.91	9.56059e+06	62.2633	29.4	32951.2	1.86174	22.21	14567.3	15.037	15.87	2078.31	5.02619	18.83	30412.2	15.7705	nd	0	0	22.21	35121.3	8.09954	21.91	422.29	5.31243	18.76	63236.1	11.1718	nd	0	0	29.41	54120.1	8.86092	28.86	4173.71	0.113991
	635	Hex2deHex2	Fucα1-2Galβ1-4(Fucα1-3)Glcol	0	0	1	0	nd	0	0	nd	0	0	nd	0	0	nd	0	0	nd	0	0	nd	0	0	nd	0	0	nd	0	0	nd	0	0	nd	0	0	nd	0	0	nd	0	0	nd	0	0	nd	0	0
	650-1	NeuGc1Hex2	NeuGcα2-6Galβ1-4Glcol	1	0	0	0	17.94	1745.23	1.18068	nd	0	0	24.16	110909	0.722296	nd	0	0	nd	0	0	nd	0	0	nd	0	0	nd	0	0	nd	0	0	nd	0	0	nd	0	0	nd	0	0	nd	0	0	nd	0	0
	650-2	NeuGc1Hex2	NeuGcα2-3Galβ1-4Glcol	1	0	0	0	nd	0	0	29.25	1304.29	0.1463	28.73	339993	2.2142	29.4	971.04	0.0548635	nd	0	0	nd	0	0	18.83	550.12	0.285269	nd	0	0	nd	0	0	nd	0	0	nd	0	0	nd	0	0	nd	0	0	nd	0	0
	651-1	Hex3deHex1	Galα1-3(Fucα1-2)Galβ1-4Glcol	0	0	1	0	nd	0	0	nd	0	0	nd	0	0	nd	0	0	nd	0	0	nd	0	0	nd	0	0	nd	0	0	nd	0	0	nd	0	0	nd	0	0	nd	0	0	nd	0	0	nd	0	0
	651-2	Hex3deHex1	Fucα1-2Galβ1-3Galβ1-4Glcol	0	0	1	0	nd	0	0	nd	0	0	nd	0	0	nd	0	0	nd	0	0	nd	0	0	nd	0	0	nd	0	0	nd	0	0	nd	0	0	nd	0	0	nd	0	0	nd	0	0	nd	0	0
	667-1	Hex4	Galα1-4Galβ1-4Galβ1-4Glcol	0	0	0	0	nd	0	0	nd	0	0	nd	0	0	30.74	3271.87	0.18486	nd	0	0	19.65	707.85	1.71186	nd	0	0	nd	0	0	nd	0	0	nd	0	0	nd	0	0	nd	0	0	nd	0	0	nd	0	0
	667-2	Hex4	Galα1-4Galβ1-4Galβ1-4Glcol	0	0	0	0	nd	0	0	nd	0	0	nd	0	0	nd	0	0	nd	0	0	17.8	164.94	0.398891	nd	0	0	nd	0	0	nd	0	0	nd	0	0	nd	0	0	nd	0	0	nd	0	0	nd	0	0
	675	NeuAc1Hex1HexNAc1	NeuAcα2-6Galβ1-4GlcNAcol	1	0	0	0	12.74	1066.84	0.721736	nd	0	0	24.04	169801	1.10583	nd	0	0	15.96	381.73	0.394038	nd	0	0	12.93	4163.57	2.15905	nd	0	0	nd	0	0	nd	0	0	nd	0	0	nd	0	0	nd	0	0	nd	0	0
	676	Hex1HexNAc1deHex2	Fucα1-2Galβ1-3(Fucα1-4)GlcNAcol	0	0	1	0	nd	0	0	nd	0	0	nd	0	0	nd	0	0	nd	0	0	nd	0	0	nd	0	0	nd	0	0	nd	0	0	nd	0	0	nd	0	0	nd	0	0	nd	0	0	nd	0	0
	681	Hex3HexA1	GlcAβ1-4Galβ1-3Galβ1-4Glcol	0	0	0	0	nd	0	0	nd	0	0	nd	0	0	nd	0	0	nd	0	0	nd	0	0	nd	0	0	nd	0	0	nd	0	0	nd	0	0	nd	0	0	nd	0	0	nd	0	0	nd	0	0
	691	NeuGc1Hex1HexNAc1	NeuGcα2-6Galβ1-4GlcNAcol	1	0	0	0	nd	0	0	nd	0	0	nd	0	0	nd	0	0	nd	0	0	nd	0	0	nd	0	0	nd	0	0	nd	0	0	nd	0	0	nd	0	0	nd	0	0	nd	0	0	nd	0	0
	692	Hex2HexNAc1deHex1	GalNAcα1-3(Fucα1-2)Galβ1-4Glcol	0	0	1	0	nd	0	0	nd	0	0	nd	0	0	nd	0	0	nd	0	0	nd	0	0	nd	0	0	nd	0	0	nd	0	0	nd	0	0	nd	0	0	nd	0	0	nd	0	0	nd	0	0
	708-1	Hex3HexNAc1	Galβ1-3GlcNAcβ1-6Galβ1-4Glcol	0	0	0	0	nd	0	0	nd	0	0	nd	0	0	nd	0	0	21.81*	2914.5	3.00847	19.72	1499.04	3.62528	nd	0	0	nd	0	0	nd	0	0	nd	0	0	nd	0	0	nd	0	0	nd	0	0	nd	0	0
	708-2	Hex3HexNAc1	Galβ1-4GlcNAcβ1-6Galβ1-4Glcol	0	0	0	0	nd	0	0	nd	0	0	nd	0	0	nd	0	0	nd	0	0	nd	0	0	nd	0	0	nd	0	0	19.89	11879.4	2.73959	21.79	638.5	8.03237	16.33	3140.53	0.554832	17.94	488590	28.9645	nd	0	0	nd	0	0
	708-3	Hex3HexNAc1	Galβ1-4(Galβ1-4GlcNAcβ1-6)Glcol	0	0	0	0	nd	0	0	nd	0	0	nd	0	0	nd	0	0	nd	0	0	nd	0	0	nd	0	0	nd	0	0	nd	0	0	nd	0	0	nd	0	0	nd	0	0	nd	0	0	nd	0	0
	708-4	Hex3HexNAc1	Galβ1-4GlcNAcβ1-3Galβ1-4Glcol	0	0	0	0	18.41	10376	7.01954	30.01	2190.58	0.245713	nd	0	0	30.23	363697	20.5488	22.11*	13211.5	13.6375	21.98	9129.18	22.078	18.54	2732.42	1.41692	17.92	109479	47.9383	22.21	98460.8	22.7067	22.07	2739.48	34.4628	18.57	14708.9	2.5986	nd	0	0	nd	0	0	nd	0	0
	722	Hex2HexNAc1HexA1	GlcNAc-GlcAβ1-4Galβ1-4Glcol	0	0	0	0	nd	0	0	nd	0	0	nd	0	0	nd	0	0	nd	0	0	nd	0	0	nd	0	0	nd	0	0	nd	0	0	nd	0	0	nd	0	0	nd	0	0	nd	0	0	nd	0	0
	749	Hex2HexNAc2	GalNAcβ1-4GlcNAcβ1-3Galβ1-4Glcol	0	0	0	1	16.8	1504.46	1.01779	nd	0	0	nd	0	0	28.86	632.19	0.0357186	20.19	318.4	0.328666	nd	0	0	nd	0	0	nd	0	0	nd	0	0	nd	0	0	nd	0	0	nd	0	0	nd	0	0	nd	0	0
	788	Hex3HexNAc1Sul1	Galβ1-4(6S)GlcNAcβ1-3Galβ1-4Glcol	0	1	0	0	nd	0	0	nd	0	0	nd	0	0	nd	0	0	23.58	5627.99	5.80945	nd	0	0	20.34	12851.5	6.66424	nd	0	0	23.76	2985.37	0.688475	23.37	353.87	4.4517	20.31	10493.6	1.85388	nd	0	0	nd	0	0	nd	0	0
	796-1	NeuAc1Hex3	Galα1-3(NeuAcα2-6)Galβ1-4Glcol	1	0	0	0	nd	0	0	nd	0	0	nd	0	0	nd	0	0	nd	0	0	nd	0	0	nd	0	0	nd	0	0	nd	0	0	nd	0	0	***	0	0	nd	0	0	nd	0	0	nd	0	0
	796-2	NeuAc1Hex3	NeuAcα2-3Galα1-3Galβ1-4Glcol	1	0	0	0	20.24	5542.64	3.74969	30.79	2857.87	0.320562	30.75	651164	4.2407	31.04	52254.2	2.95235	nd	0	0	nd	0	0	nd	0	0	nd	0	0	nd	0	0	nd	0	0	16.43	2301.71	0.406639	nd	0	0	nd	0	0	nd	0	0
	796-3	NeuAc1Hex3	NeuAcα2-6Galβ1-3Galβ1-4Glcol	1	0	0	0	nd	0	0	nd	0	0	nd	0	0	nd	0	0	nd	0	0	nd	0	0	nd	0	0	nd	0	0	nd	0	0	nd	0	0	20.72	2719.64	0.480474	nd	0	0	nd	0	0	nd	0	0
	812	NeuGc1Hex3	NeuGcα2-3Galβ1-3Galβ1-4Glcol	1	0	0	0	nd	0	0	nd	0	0	nd	0	0	nd	0	0	nd	0	0	nd	0	0	nd	0	0	nd	0	0	nd	0	0	nd	0	0	nd	0	0	nd	0	0	nd	0	0	nd	0	0
	837-1	NeuAc1Hex2HexNAc1	NeuAcα2-3HexNAcβ1-6Galβ1-4Glcol	1	0	0	0	13.52	664.86	0.449789	nd	0	0	25.04*	33224.2	0.216372	nd	0	0	nd	0	0	nd	0	0	nd	0	0	nd	0	0	nd	0	0	nd	0	0	11.91	722.03	0.12756	nd	0	0	nd	0	0	nd	0	0
	837-2	NeuAc1Hex2HexNAc1	Galβ1-4(NeuAcα2-3GlcNAcβ1-6)Glcol	1	0	0	0	nd	0	0	nd	0	0	29.82	87420.2	0.569323	nd	0	0	nd	0	0	nd	0	0	nd	0	0	nd	0	0	nd	0	0	nd	0	0	nd	0	0	nd	0	0	nd	0	0	nd	0	0
	837-3	NeuAc1Hex2HexNAc1	NeuAcα2-3(GalNAcβ1-4)Galβ1-4Glcol	1	0	0	0	nd	0	0	nd	0	0	nd	0	0	nd	0	0	nd	0	0	nd	0	0	nd	0	0	nd	0	0	nd	0	0	nd	0	0	nd	0	0	nd	0	0	23.79	199541	32.6702	23.38	13987.5	0.382022
	837-4	NeuAc1Hex2HexNAc1	GalNAcβ1-3(NeuAcα2-6)Galβ1-4Glcol	1	0	0	0	nd	0	0	nd	0	0	nd	0	0	nd	0	0	nd	0	0	nd	0	0	nd	0	0	nd	0	0	nd	0	0	nd	0	0	nd	0	0	nd	0	0	nd	0	0	nd	0	0
	853	NeuGc1Hex2HexNAc1	NeuGcα2-3(GalNAcβ1-4)Galβ1-4Glcol	1	0	0	0	nd	0	0	nd	0	0	nd	0	0	nd	0	0	nd	0	0	nd	0	0	nd	0	0	nd	0	0	nd	0	0	nd	0	0	nd	0	0	nd	0	0	nd	0	0	nd	0	0
	854-1	Hex3HexNAc1deHex1	Galβ1-4(Fucα1-3)GlcNAcβ1-3Galβ1-4Glcol	0	0	1	0	nd	0	0	nd	0	0	nd	0	0	nd	0	0	17.58	815.04	0.84132	nd	0	0	nd	0	0	nd	0	0	17.64	644.22	0.148568	nd	0	0	nd	0	0	nd	0	0	nd	0	0	nd	0	0
	854-2	Hex3HexNAc1deHex1	Fucα1-2Galβ1-4GlcNAcβ1-3Galβ1-4Glcol	0	0	1	0	nd	0	0	nd	0	0	nd	0	0	nd	0	0	nd	0	0	nd	0	0	nd	0	0	nd		0			0			0			0			0			0			0
	854-3	Hex3HexNAc1deHex1	Fucα1-2Galβ1-3GlcNAcβ1-3Galβ1-4Glcol	0	0	1	0	nd	0	0	nd	0	0	nd	0	0	nd	0	0	nd	0	0	nd	0	0	nd	0	0	nd	0	0	nd	0	0	nd	0	0	nd	0	0	nd	0	0	nd	0	0	nd	0	0
	870-1	Hex4HexNAc1	Galβ1-3(Galβ1-4GlcNAcβ1-6)Galβ1-4Glcol	0	0	0	0	nd	0	0	nd	0	0	nd	0	0	nd	0	0	22.9	3383.36	3.49245	22.7	439.3	1.0624	nd	0	0	18.93	23228.5	10.1713	23.08	9303.06	2.14544	nd	0	0	19.43	629.38	0.111191	18.8	112843	6.68952	30.7	48379.1	7.92096	30.2	2375.1	0.064868
	870-2	Hex4HexNAc1	Galα1-3Galβ1-4GlcNAcβ1-6Galβ1-4Glcol	0	0	0	0	nd	0	0	nd	0	0	nd	0	0	nd	0	0	nd	0	0	nd	0	0	nd	0	0	nd	0	0	nd	0	0	nd	0	0	nd	0	0	nd	0	0	nd	0	0	nd	0	0
	870-3	Hex4HexNAc1	Galα1-3Galβ1-4GlcNAcβ1-3Galβ1-4Glcol	0	0	0	0	nd	0	0	nd	0	0	nd	0	0	32.8	11879.5	0.671187	nd	0	0	nd	0	0	nd	0	0	nd	0	0	26.92*	1481.2	0.341589	nd	0	0	nd	0	0	21.98	20540	1.21765	nd	0	0	nd	0	0
	878	NeuAc1Hex1HexNAc2	NeuAcα2-3(GalNAcβ1-4)Galβ1-4GlcNAcol	1	0	0	0	nd	0	0	nd	0	0	nd	0	0	nd	0	0	nd	0	0	nd	0	0	nd	0	0	nd	0	0	nd	0	0	nd	0	0	nd	0	0	nd	0	0	nd	0	0	nd	0	0
	884	Hex3HexNAc1HexA1	GlcNAc-GlcAβ1-3(Galβ1-6)Galβ1-4Glcol	0	0	0	0	nd	0	0	nd	0	0	nd	0	0	nd	0	0	nd	0	0	nd	0	0	nd	0	0	nd	0	0	nd	0	0	nd	0	0	nd	0	0	nd	0	0	nd	0	0	nd	0	0
	911-1	Hex3HexNAc2	GalNAcα1-3GalNAcβ1-3Galα1-4Galβ-4Glcol	0	0	0	0	nd	0	0	nd	0	0	nd	0	0	nd	0	0	nd	0	0	nd	0	0	nd	0	0	nd	0	0	nd	0	0	nd	0	0	nd	0	0	nd	0	0	nd	0	0	nd	0	0
	911-2	Hex3HexNAc2	Galβ1-3(Galβ1-4GlcNAcβ1-6)Galβ1-4GlcNAcol	0	0	0	0	nd	0	0	nd	0	0	nd	0	0	nd	0	0	nd	0	0	nd	0	0	nd	0	0	nd	0	0	nd	0	0	nd	0	0	nd	0	0	nd	0	0	nd	0	0	nd	0	0
	911-3	Hex3HexNAc2	Galβ1-3(GalNAcβ1-4GlcNAcβ1-6)Galβ1-4Glcol	0	0	0	1	nd	0	0	nd	0	0	nd	0	0	nd	0	0	nd	0	0	nd	0	0	nd	0	0	nd	0	0	nd	0	0	nd	0	0	nd	0	0	nd	0	0	nd	0	0	nd	0	0
	911-4	Hex3HexNAc2	GlcNAcβ1-3(Galβ1-4GlcNAcβ1-6)Galβ1-4Glcol	0	0	0	0	nd	0	0	nd	0	0	nd	0	0	nd	0	0	nd	0	0	nd	0	0	nd	0	0	nd	0	0	nd	0	0	nd	0	0	nd	0	0	19.92	22785.2	1.35075	nd	0	0	nd	0	0
	911-5	Hex3HexNAc2	Galβ1-4GlcNAcβ1-3(GlcNAcβ1-6)Galβ1-4Glcol	0	0	0	0	nd	0	0	nd	0	0	nd	0	0	nd	0	0	nd	0	0	nd	0	0	nd	0	0	nd	0	0	nd	0	0	nd	0	0	nd	0	0	nd	0	0	nd	0	0	nd	0	0
	925-1	NeuAc2Hex2	NeuAcα2-8NeuAcα2-3Galβ1-4Glcol	1	0	0	0	15.84	671.61	0.454356	nd	0	0	26.32	70878.4	0.461595	nd	0	0	nd	0	0	nd	0	0	nd	0	0	nd	0	0	nd	0	0	nd	0	0	nd	0	0	nd	0	0	nd	0	0	nd	0	0
	925-2	NeuAc2Hex2	NeuAcα2-3(NeuAcα2-3Galβ1-4)Glcol	1	0	0	0	nd	0	0	nd	0	0	nd	0	0	nd	0	0	nd	0	0	nd	0	0	nd	0	0	nd	0	0	nd	0	0	nd	0	0	nd	0	0	nd	0	0	nd	0	0	nd	0	0
	934	Hex3HexNAc1deHex1Sul1	Galβ1-4(Fucα1-3)(6S)GlcNAcβ1-3Galβ1-4Glcol	0	1	1	0	nd	0	0	nd	0	0	nd	0	0	nd	0	0	19.22	350.48	0.361781	nd	0	0	16.08	3573.24	1.85293	nd	0	0	nd	0	0	nd	0	0	nd	0	0	nd	0	0	nd	0	0	nd	0	0
	941	NeuAc1NeuGc1Hex2	NeuA/Gcα2-8NeuA/Gcα2-3Galβ1-4Glcol	1	0	0	0	nd	0	0	nd	0	0	nd	0	0	nd	0	0	nd	0	0	nd	0	0	nd	0	0	nd	0	0	nd	0	0	nd	0	0	nd	0	0	nd	0	0	nd	0	0	nd	0	0
	952	Hex2HexNAc3	GlcNAcβ1-3(GalNAcβ1-4GlcNAcβ1-6)Galβ1-4Glcol	0	0	0	1	nd	0	0	nd	0	0	nd	0	0	nd	0	0	nd	0	0	nd	0	0	nd	0	0	nd	0	0	nd	0	0	nd	0	0	nd	0	0	nd	0	0	nd	0	0	nd	0	0
	957	NeuGc2Hex2	NeuGcα2-8NeuGcα2-3Galβ1-4Glcol	1	0	0	0	nd	0	0	nd	0	0	nd	0	0	nd	0	0	nd	0	0	nd	0	0	nd	0	0	nd	0	0	nd	0	0	nd	0	0	nd	0	0	nd	0	0	nd	0	0	nd	0	0
	999-1	NeuAc1Hex3HexNAc1	GalNAcβ1-4(NeuAcα2-3)Galα1-3Galβ1-4Glcol	1	0	0	0	nd	0	0	nd	0	0	nd	0	0	nd	0	0	nd	0	0	nd	0	0	nd	0	0	nd	0	0	nd	0	0	nd	0	0	nd	0	0	nd	0	0	nd	0	0	nd	0	0
	999-2	NeuAc1Hex3HexNAc1	NeuAcα2-6Galβ1-4GlcNAcβ1-3Galβ1-4Glcol	1	0	0	0	19.95	3530.62	2.38853	30.79	1799.19	0.201812	30.87	388642	2.53103	31.04	69399.7	3.92107	23.48	15278.4	15.771	23.13	1433.1	3.46581	18.34	508.69	0.263785	nd	0	0	23.66	45860.1	10.5761	23.34	733.19	9.22357	20.31	83326.9	14.7212	nd	0	0	nd	0	0	nd	0	0
	999-3	NeuAc1Hex3HexNAc1	NeuAcα2-3Galβ1-4GlcNAcβ1-3Galβ1-4Glcol	1	0	0	0	24.44	354.83	0.240049	nd	0	0	34.79*	25571.1	0.166532	34.86*	6400.4	0.361621	nd	0	0	nd	0	0	20.34	30731.7	15.9362	nd	0	0	nd	0	0	nd	0	0	nd	0	0	nd	0	0	nd	0	0	nd	0	0
	999-4	NeuAc1Hex3HexNAc1	NeuAcα2-3Galβ1-3GlcNAcβ1-3Galβ1-4Glcol	1	0	0	0	nd	0	0	nd	0	0	nd	0	0	nd	0	0	nd	0	0	nd	0	0	nd	0	0	nd	0	0	nd	0	0	nd	0	0	nd	0	0	nd	0	0	nd	0	0	nd	0	0
	1015	NeuGc1Hex3HexNAc4	NeuGcα2-6Galβ1-4GlcNAcβ1-3Galβ1-4Glcol	1	0	0	0	nd	0	0	nd	0	0	nd	0	0	nd	0	0	nd	0	0	nd	0	0	nd	0	0	nd	0	0	nd	0	0	nd	0	0	nd	0	0	nd	0	0	nd	0	0	nd	0	0
	1016-1	Hex4HexNAc1deHex1	Galβ1-4(Fucα1-3)GlcNAcβ1-3Galα1-3Galβ1-4Glcol	0	0	1	0	nd	0	0	nd	0	0	nd	0	0	nd	0	0	nd	0	0	nd	0	0	nd	0	0	nd	0	0	nd	0	0	nd	0	0	nd	0	0	nd	0	0	nd	0	0	nd	0	0
	1016-2	Hex4HexNAc1deHex1	Fucα1-2Galβ1-3(Galβ1-4GlNAcβ1-6)Galβ1-4Glcol	0	0	1	0	nd	0	0	nd	0	0	nd	0	0	nd	0	0	nd	0	0	nd	0	0	nd	0	0	nd	0	0	nd	0	0	nd	0	0	nd	0	0	nd	0	0	nd	0	0	nd	0	0
	1040-1	NeuAc1Hex2HexNAc2	NeuAcα2-3(GalNAcβ1-4GlcNAcβ1-6)Galβ1-4Glcol	1	0	0	1	nd	0	0	nd	0	0	nd	0	0	nd	0	0	nd	0	0	nd	0	0	19.41	458.45	0.237733	nd	0	0	nd	0	0	nd	0	0	nd	0	0	nd	0	0	nd	0	0	nd	0	0
	1040-2	NeuAc1Hex2HexNAc2	NeuAcα2-3Galβ1-3(GlcNAcβ1-6)Galβ1-4GlcNAcol	1	0	0	0	nd	0	0	nd	0	0	nd	0	0	nd	0	0	nd	0	0	nd	0	0	nd	0	0	nd	0	0	nd	0	0	nd	0	0	nd	0	0	nd	0	0	nd	0	0	nd	0	0
	1040-3	NeuAc1Hex2HexNAc2	GalNAcβ1-4(NeuAcα2-6)GlcNAcβ1-3Galβ1-4Glcol	1	0	0	0	nd	0	0	nd	0	0	nd	0	0	29.4	2593.76	0.146547	nd	0	0	nd	0	0	nd	0	0	nd	0	0	nd	0	0	nd	0	0	nd	0	0	nd	0	0	nd	0	0	nd	0	0
	1073-1	Hex4HexNAc2	GlcNAcβ1-3Galβ1-3(Galβ1-4GlcNAcβ1-6)Galβ1-4Glcol	0	0	0	0	nd	0	0	nd	0	0	nd	0	0	nd	0	0	nd	0	0	nd	0	0	nd	0	0	nd	0	0	nd	0	0	nd	0	0	nd	0	0	nd	0	0	nd	0	0	nd	0	0
	1073-2	Hex4HexNAc2	GlcNAcβ1-3(Galα1-3Galβ1-4GlcNAcβ1-6)Galβ1-4Glcol	0	0	0	0	nd	0	0	nd	0	0	nd	0	0	nd	0	0	nd	0	0	nd	0	0	nd	0	0	nd	0	0	nd	0	0	nd	0	0	nd	0	0	nd	0	0	nd	0	0	nd	0	0
	1073-3	Hex4HexNAc2	Galβ1-3GlcNAcβ1-3(Galβ1-4GlcNAcβ1-6)Galβ1-4Glcol	0	0	0	0	nd	0	0	nd	0	0	nd	0	0	nd	0	0	24.68	689.58	0.711814	nd	0	0	nd	0	0	20.53	9199.23	4.02814	nd	0	0	nd	0	0	nd	0	0	nd	0	0	nd	0	0	nd	0	0
	1073-4	Hex4HexNAc2	Galβ1-4GlcNAcβ1-3(Galβ1-4GlcNAcβ1-6)Galβ1-4Glcol	0	0	0	0	21.83	3938.12	2.66421	32.86	772.65	0.0866667	nd	0	0	33.1	614107	34.6969	25.57	4415.37	4.55774	25.35	7040.77	17.0274	21.92	332.47	0.172405	21.1	50378.6	22.0597	25.62	94338.1	21.7559	nd	0	0	22.05	17247.4	3.04706	21.06	979422	58.062	nd	0	0	nd	0	0
	1073-5	Hex4HexNAc2	Galβ1-4GlcNAcβ1-3Galβ1-4GlcNAcβ1-3Galβ1-4Glcol	0	0	0	0	nd	0	0	nd	0	0	nd	0	0	nd	0	0	28.31	4912.67	5.07107	nd	0	0	nd	0	0	23.62	18169.1	7.95585	nd	0	0	nd	0	0	nd	0	0	nd	0	0	nd	0	0	nd	0	0
	1079-1	NeuAc1Hex3HexNAc1Sul1	NeuAcα2-6Galβ1-4(6S)GlcNAcβ1-3Galβ1-4Glcol	1	1	0	0	nd	0	0	nd	0	0	nd	0	0	nd	0	0	25.07	3832.99	3.95658	nd	0	0	22.8	7920.51	4.10725	nd	0	0	nd	0	0	nd	0	0	22.88	4038.21	0.713424	nd	0	0	nd	0	0	nd	0	0
	1079-2	NeuAc1Hex3HexNAc1Sul1	NeuAcα2-3(Galβ1-4)GlcNAcβ1-3(S)Galβ1-4Glcol	1	1	0	0	nd	0	0	nd	0	0	nd	0	0	nd	0	0	nd	0	0	nd	0	0	nd	0	0	nd	0	0	nd	0	0	nd	0	0	nd	0	0	nd	0	0	nd	0	0	nd	0	0
	1087	NeuAc2Hex3	NeuAcα2-3Galβ1-3(NeuAcα2-6)Galβ1-4Glcol	1	0	0	0	nd	0	0	nd	0	0	30.22	203012	1.32211	nd	0	0	nd	0	0	nd	0	0	nd	0	0	nd	0	0	nd	0	0	nd	0	0	nd	0	0	nd	0	0	nd	0	0	nd	0	0
	1114-1	Hex3HexNAc3	GalNAcβ1-4GlcNAcβ1-3(Galβ1-4GlcNAcβ1-6)Galβ1-4Glcol	0	0	0	1	20.06	2450.97	1.65812	31.33	487.33	0.0546629	nd	0	0	31.58	363617	20.5443	nd	0	0	nd	0	0	nd	0	0	nd	0	0	nd	0	0	nd	0	0	nd	0	0	nd	0	0	nd	0	0	nd	0	0
	1114-2	Hex3HexNAc3	Galβ1-4GlcNAcβ1-3(GalNAcβ1-4GlcNAcβ1-6)Galβ1-4Glcol	0	0	0	1	nd	0	0	nd	0	0	nd	0	0	nd	0	0	nd	0	0	nd	0	0	nd	0	0	nd	0	0	nd	0	0	nd	0	0	nd	0	0	nd	0	0	nd	0	0	nd	0	0
	1114-3	Hex3HexNAc3	GalNAcβ1-4GlcNAcβ1-3Galβ1-4GlcNAcββ1-3Galβ1-4Glcol	0	0	0	1	nd	0	0	nd	0	0	nd	0	0	nd	0	0	nd	0	0	nd	0	0	nd	0	0	nd	0	0	nd	0	0	nd	0	0	nd	0	0	nd	0	0	nd	0	0	nd	0	0
	1153-1	Hex4HexNAc2Sul1	Galβ-GlcNAcβ1-3[Galβ-(6S)GlcNAcβ1-6]Galβ1-4Glcol	0	1	0	0	nd	0	0	nd	0	0	nd	0	0	nd	0	0	nd	0	0	nd	0	0	23.62	483.01	0.250469	nd	0	0	nd	0	0	nd	0	0	nd	0	0	nd	0	0	nd	0	0	nd	0	0
	1153-2	Hex4HexNAc2Sul1	Galβ-(6S)GlcNAcβ1-3Galβ1-4GlcNAcβ1-3Galβ1-4Glcol	0	1	0	0	nd	0	0	nd	0	0	nd	0	0	nd	0	0	nd	0	0	nd	0	0	26.07	363.5	0.188496	nd	0	0	nd	0	0	nd	0	0	nd	0	0	nd	0	0	nd	0	0	nd	0	0
	1155	Hex2HexNAc4	GalNAcβ1-4GlcNAcβ1-3(GalNAcβ1-4GlcNAcβ1-6)Galβ1-4Glcol	0	0	0	1	nd	0	0	nd	0	0	nd	0	0	30.74	5118.78	0.28921	nd	0	0	nd	0	0	nd	0	0	nd	0	0	nd	0	0	nd	0	0	nd	0	0	nd	0	0	nd	0	0	nd	0	0
	1161-1	NeuAc1Hex4HexNAc1	Galβ1-3(NeuAcα2-6Galβ1-4GlcNAcβ1-6)Galβ1-4Glcol	1	0	0	0	nd	0	0	nd	0	0	nd	0	0	nd	0	0	nd	0	0	nd	0	0	20.75	1084.43	0.56234	nd	0	0	nd	0	0	nd	0	0	20.72	3897.91	0.688637	nd	0	0	nd	0	0	nd	0	0
	1161-2	NeuAc1Hex4HexNAc1	NeuAcα2-3Galβ1-3(Galβ1-4GlcNAcβ1-6)Galβ1-4Glcol	1	0	0	0	nd	0	0	nd	0	0	nd	0	0	nd	0	0	nd	0	0	nd	0	0	24.34	508.62	0.263749	nd	0	0	nd	0	0	nd	0	0	24.4	1833.29	0.323884	nd	0	0	nd	0	0	nd	0	0
	1162	Hex4HexNAc1deHex2	Fucα1-2Galβ1-3(Fucα1-2Galβ1-4GlNAcβ1-6)Galβ1-4Glcol	0	0	1	0	nd	0	0	nd	0	0	nd	0	0	nd	0	0	nd	0	0	nd	0	0	nd	0	0	nd	0	0	nd	0	0	nd	0	0	nd	0	0	nd	0	0	nd	0	0	nd	0	0
	1202-1	NeuAc1Hex3HexNAc2	NeuAc-Galβ1-3(GalNAcβ1-4GlcNAcβ1-3Galβ1-6)Glcol	1	0	0	1	nd	0	0	nd	0	0	nd	0	0	nd	0	0	nd	0	0	nd	0	0	nd	0	0	nd	0	0	nd	0	0	nd	0	0	nd	0	0	nd	0	0	nd	0	0	nd	0	0
	1202-2	NeuAc1Hex3HexNAc2	NeuAcα2-3(GalNAcβ1-4)Galβ1-4GlcNAcβ1-3Galβ1-4Glcol	1	0	0	0	nd	0	0	nd	0	0	nd	0	0	nd	0	0	nd	0	0	nd	0	0	nd	0	0	nd	0	0	nd	0	0	nd	0	0	nd	0	0	nd	0	0	nd	0	0	nd	0	0
	1202-3	NeuAc1Hex3HexNAc2	NeuAcα2-6Galβ1-4GlcNAcβ1-3(GlcNAcβ1-6)Galβ1-4Glcol	1	0	0	0	nd	0	0	nd	0	0	nd	0	0	nd	0	0	nd	0	0	nd	0	0	nd	0	0	nd	0	0	nd	0	0	nd	0	0	nd	0	0	nd	0	0	nd	0	0	nd	0	0
	1202-4	NeuAc1Hex3HexNAc2	(NeuAcα2-6Galβ1-3GlcNAcβ1-3(GlcNAcβ1-6)Galβ1-4Glcol	1	0	0	0	nd	0	0	nd	0	0	nd	0	0	nd	0	0	nd	0	0	nd	0	0	nd	0	0	nd	0	0	nd	0	0	nd	0	0	22.26	4821.51	0.851808	nd	0	0	nd	0	0	nd	0	0
	1219-1	Hex4HexNAc2deHex1	Galβ1-4(Fucα1-3)GlcNAcβ1-3Galβ1-4GlcNAcβ1-3Galβ1-4Glcol	0	0	1	0	nd	0	0	nd	0	0	nd	0	0	nd	0	0	nd	0	0	nd	0	0	nd	0	0	20.16	5965.7	2.61225	nd	0	0	nd	0	0	nd	0	0	nd	0	0	nd	0	0	nd	0	0
	1219-2	Hex4HexNAc2deHex1	Fucα1-3(Galβ1-4)GlcNAcβ1-3(Galβ1-4GlcNAcβ1-6)Galβ1-4Glcol	0	0	1	0	nd	0	0	nd	0	0	nd	0	0	nd	0	0	nd	0	0	nd	0	0	nd	0	0	nd	0	0	nd	0	0	nd	0	0	nd	0	0	nd	0	0	nd	0	0	nd	0	0
	1219-3	Hex4HexNAc2deHex1	Galβ1-4GlcNAcβ1-3[Fucα1-3(Galβ1-4)GlcNAcβ1-6]Galβ1-4Glcol	0	0	1	0	nd	0	0	nd	0	0	nd	0	0	nd	0	0	nd	0	0	nd	0	0	nd	0	0	nd	0	0	nd	0	0	nd	0	0	nd	0	0	nd	0	0	nd	0	0	nd	0	0
	1235-1	Hex5HexNAc2	Galβ1-4GlcNAcβ1-3(Galα1-3Galβ1-4GlcNAcβ1-6)Galβ1-4Glcol	0	0	0	0	nd	0	0	nd	0	0	nd	0	0	nd	0	0	nd	0	0	nd	0	0	nd	0	0	nd	0	0	nd	0	0	nd	0	0	nd	0	0	23.71	20710.3	1.22774	nd	0	0	nd	0	0
	1235-2	Hex5HexNAc2	Galα1-3Galβ1-4GlcNAcβ1-3(Galβ1-4GlcNAcβ1-6)Galβ1-4Glcol	0	0	0	0	nd	0	0	nd	0	0	nd	0	0	nd	0	0	nd	0	0	nd	0	0	nd	0	0	nd	0	0	nd	0	0	nd	0	0	nd	0	0	nd	0	0	nd	0	0	nd	0	0
	1235-3	Hex5HexNAc2	Galα1-3Galβ1-4GlcNAcβ1-3Galβ1-4GlcNAcβ1-3Galβ1-4Glcol	0	0	0	0	nd	0	0	nd	0	0	nd	0	0	nd	0	0	nd	0	0	nd	0	0	nd	0	0	nd	0	0	nd	0	0	nd	0	0	nd	0	0	nd	0	0	nd	0	0	nd	0	0
	1276	Hex4HexNAc3	GalNAcβ1-4GlcNAcβ1-3(Galα1-3Galβ1-4GlcNAcβ1-6)Galβ1-4Glcol	0	0	0	1	nd	0	0	nd	0	0	nd	0	0	nd	0	0	nd	0	0	nd	0	0	nd	0	0	nd	0	0	nd	0	0	nd	0	0	nd	0	0	nd	0	0	nd	0	0	nd	0	0
	1290	NeuAc2Hex3HexNAc1	NeuAcα2-3(NeuAcα2-3Galβ1-3GalNAcβ1-4)Galβ1-4Glcol	1	0	0	0	nd	0	0	nd	0	0	nd	0	0	nd	0	0	nd	0	0	nd	0	0	25.77	722.01	0.374404	nd	0	0	nd	0	0	nd	0	0	nd	0	0	nd	0	0	nd	0	0	nd	0	0
	1307	NeuAc1Hex4HexNAc1deHex1	Fucα1-2Galβ1-3(NeuAcα2-6Galβ1-4GlcNAcβ1-6)Galβ1-4Glcol	1	0	1	0	nd	0	0	nd	0	0	nd	0	0	nd	0	0	nd	0	0	nd	0	0	nd	0	0	nd	0	0	nd	0	0	nd	0	0	nd	0	0	nd	0	0	nd	0	0	nd	0	0
	1331-1	NeuAc2Hex2HexNAc2	NeuAcα2-3(GalNAcβ1-4)GlcNAcβ1-3(NeuAcα2-6)Galβ1-4Glcol	1	0	0	0	nd	0	0	nd	0	0	nd	0	0	nd	0	0	nd	0	0	nd	0	0	nd	0	0	nd	0	0	nd	0	0	nd	0	0	nd	0	0	nd	0	0	nd	0	0	nd	0	0
	1331-2	NeuAc2Hex2HexNAc2	NeuAcα2-3Galβ1-4[NeuAcα2-3(GalNAcβ1-4)GlcNAcβ1-6]Glcol	1	0	0	0	nd	0	0	nd	0	0	nd	0	0	nd	0	0	nd	0	0	nd	0	0	nd	0	0	nd	0	0	nd	0	0	nd	0	0	nd	0	0	nd	0	0	nd	0	0	nd	0	0
	1364-1	NeuAc1Hex4HexNAc2	NeuAcα2-3(GalNAcβ1-4)Galβ1-3(Galβ1-4GlcNAcβ1-6)Galβ1-4Glcol	1	0	0	0	nd	0	0	nd	0	0	nd	0	0	nd	0	0	nd	0	0	nd	0	0	nd	0	0	nd	0	0	nd	0	0	nd	0	0	nd	0	0	nd	0	0	nd	0	0	nd	0	0
	1364-2	NeuAc1Hex4HexNAc2	Galβ1-3[NeuAcα2-3(GalNAcβ1-4)Galβ1-4GlcNAcβ1-6]Galβ1-4Glcol	1	0	0	0	nd	0	0	nd	0	0	nd	0	0	nd	0	0	nd	0	0	nd	0	0	nd	0	0	nd	0	0	nd	0	0	nd	0	0	nd	0	0	nd	0	0	nd	0	0	nd	0	0
	1364-3	NeuAc1Hex4HexNAc2	Galβ1-4GlcNAcβ1-3(NeuAcα2-6Galβ1-4GlcNAcβ1-6)Galβ1-4Glcol	1	0	0	0	22.7	3999.83	2.70595	33.17	901.7	0.101142	33.3	234995	1.5304	33.38	140702	7.94963	26.17	4255.63	4.39285	26.03	2153.64	5.20836	23.00*	2095.8	1.08679	nd	0	0	26.32	91427.4	21.0846	nd	0	0	23.08	134609	23.7812	nd	0	0	nd	0	0	nd	0	0
	1364-4	NeuAc1Hex4HexNAc2	Galβ1-4GlcNAcβ1-3(NeuAcα2-6Galβ1-4GlcNAcβ1-6)Galβ1-4Glcol	1	0	0	0	nd	0	0	nd	0	0	nd	0	0	nd	0	0	nd	0	0	nd	0	0	nd	0	0	nd	0	0	nd	0	0	nd	0	0	nd	0	0	nd	0	0	nd	0	0	nd	0	0
	1364-5	NeuAc1Hex4HexNAc2	NeuAcα2-6Galβ1-4GlcNAcβ1-3Galβ1-4GlcNAcβ1-3Galβ1-4Glcol	1	0	0	0	nd	0	0	nd	0	0	nd	0	0	nd	0	0	nd	0	0	nd	0	0	nd	0	0	nd	0	0	nd	0	0	nd	0	0	nd	0	0	nd	0	0	nd	0	0	nd	0	0
	1380	NeuGc1Hex4HexNAc2	Galβ1-4GlcNAcβ1-3(NeuGcα2-3Galβ1-4GlcNAcβ1-6)Galβ1-4Glcol	1	0	0	0	nd	0	0	nd	0	0	nd	0	0	nd	0	0	nd	0	0	nd	0	0	nd	0	0	nd	0	0	nd	0	0	nd	0	0	nd	0	0	nd	0	0	nd	0	0	nd	0	0
	1397	Hex6HexNAc2	Galα1-3Galβ1-4GlcNAcβ1-3(Galα1-3Galβ1-4GlcNAcβ1-6)Galβ1-4Glcol	0	0	0	0	nd	0	0	nd	0	0	nd	0	0	nd	0	0	nd	0	0	nd	0	0	nd	0	0	nd	0	0	nd	0	0	nd	0	0	nd	0	0	nd	0	0	nd	0	0	nd	0	0
	1405-1	NeuAc1Hex3HexNAc3	NeuAcα2-3(GalNAcβ1-4)GlcNAcβ1-3(Galβ1-4GlcNAcβ1-6)Galβ1-4Glcol	1	0	0	0	nd	0	0	nd	0	0	31.69	40880	0.266231	31.87	35464.1	2.00371	nd	0	0	nd	0	0	nd	0	0	nd	0	0	nd	0	0	nd	0	0	nd	0	0	nd	0	0	nd	0	0	nd	0	0
	1405-2	NeuAc1Hex3HexNAc3	Galβ1-3[NeuAcα2-3(GalNAcβ1-4)Galβ1-4GlcNAcβ1-6]Galβ1-4GlcNAcol	1	0	0	0	nd	0	0	nd	0	0	nd	0	0	nd	0	0	nd	0	0	nd	0	0	nd	0	0	nd	0	0	nd	0	0	nd	0	0	nd	0	0	nd	0	0	nd	0	0	nd	0	0
	1405-3	NeuAc1Hex3HexNAc3	GalNAcβ1-4GlcNAcβ1-3(NeuAcα2-3Galβ1-4GlcNAcβ1-6)Galβ1-4Glcol	1	0	0	1	nd	0	0	nd	0	0	***	0	0	nd	0	0	nd	0	0	nd	0	0	nd	0	0	nd	0	0	nd	0	0	nd	0	0	nd	0	0	nd	0	0	nd	0	0	nd	0	0
	1438-1	Hex5HexNAc3	Galβ1-4GlcNAcβ1-3(Galβ1-4GlcNAcβ1-6)Galβ1-4GlcNAcβ1-3Galβ1-4Glcol	0	0	0	0	nd	0	0	nd	0	0	nd	0	0	37	5884.04	0.332447	nd	0	0	nd	0	0	nd	0	0	24.95	5007.58	2.19271	nd	0	0	nd	0	0	nd	0	0	nd	0	0	nd	0	0	nd	0	0
	1438-2	Hex5HexNAc3	Galβ1-4GlcNAcβ1-3Galβ1-4GlcNAcβ1-3Galβ1-4GlcNAcβ1-3Galβ1-4Glcol	0	0	0	0	nd	0	0	nd	0	0	nd	0	0	nd	0	0	nd	0	0	nd	0	0	nd	0	0	nd	0	0	nd	0	0	nd	0	0	nd	0	0	nd	0	0	nd	0	0	nd	0	0
	1452-1	NeuAc2Hex4HexNAc1	NeuAcα2-Galβ1-3(NeuAcα2-6Galβ1-4GlcNAcβ1-6)Galβ1-4Glcol	1	0	0	0	nd	0	0	nd	0	0	nd	0	0	nd	0	0	nd	0	0	nd	0	0	nd	0	0	nd	0	0	nd	0	0	nd	0	0	nd	0	0	nd	0	0	nd	0	0	nd	0	0
	1452-2	NeuAc2Hex4HexNAc1	NeuAcα2-3Galβ1-3(NeuAcα2-3Galβ1-4GlcNAcβ1-6)Galβ1-4Glcol	1	0	0	0	nd	0	0	nd	0	0	nd	0	0	nd	0	0	nd	0	0	nd	0	0	nd	0	0	nd	0	0	nd	0	0	nd	0	0	nd	0	0	nd	0	0	nd	0	0	nd	0	0
	1485	NeuAc1Hex3HexNAc3Sul1	SGalβ1-3[NeuAcα2-3(GalNAcβ1-4)Galβ1-4GlcNAcβ1-6]Galβ1-4GlcNAcol	1	1	0	0	nd	0	0	nd	0	0	nd	0	0	nd	0	0	nd	0	0	nd	0	0	nd	0	0	nd	0	0	nd	0	0	nd	0	0	nd	0	0	nd	0	0	nd	0	0	nd	0	0
	1493	NeuAc2Hex3HexNAc2	NeuAcα2-3[NeuAcα2-3(GalNAcβ1-4)Galβ1-3GalNAcβ1-4]Galβ1-4Glcol	1	0	0	0	nd	0	0	nd	0	0	nd	0	0	nd	0	0	nd	0	0	nd	0	0	nd	0	0	nd	0	0	nd	0	0	nd	0	0	nd	0	0	nd	0	0	nd	0	0	nd	0	0
	1510-1	NeuAc1Hex4HexNAc2deHex1	NeuAcα2-3(GalNAcβ1-4)Galβ1-3[Fucα1-3(Galβ1-4)GlcNAcβ1-6]Galβ1-4Glcol	1	0	1	0	nd	0	0	nd	0	0	nd	0	0	nd	0	0	nd	0	0	nd	0	0	nd	0	0	nd	0	0	nd	0	0	nd	0	0	nd	0	0	nd	0	0	nd	0	0	nd	0	0
	1510-2	NeuAc1Hex4HexNAc2deHex1	Fucα1-2Galβ1-4GlcNAcβ1-3(NeuAcα2-3Galβ1-3GlcNAcβ1-6)Galβ1-4Glcol	1	0	1	0	nd	0	0	nd	0	0	nd	0	0	nd	0	0	nd	0	0	nd	0	0	nd	0	0	nd	0	0	nd	0	0	nd	0	0	nd	0	0	nd	0	0	nd	0	0	nd	0	0
	1510-3	NeuAc1Hex4HexNAc2deHex1	NeuAcα2-3Galβ1-4GlcNAcβ1-3[Galβ1-4(Fucα1-3)GlcNAcβ1-6]Galβ1-4Glcol	1	0	1	0	nd	0	0	nd	0	0	nd	0	0	nd	0	0	nd	0	0	nd	0	0	22.19	288.1	0.149397	nd	0	0	nd	0	0	nd	0	0	nd	0	0	nd	0	0	nd	0	0	nd	0	0
	1510-4	NeuAc1Hex4HexNAc2deHex1	Fucα1-2Galβ1-3[NeuAcα2-3(GalNAcβ1-4)Galβ1-4GlcNAcβ1-6]Galβ1-4Glcol	1	0	1	0	nd	0	0	nd	0	0	nd	0	0	nd	0	0	nd	0	0	nd	0	0	nd	0	0	nd	0	0	nd	0	0	nd	0	0	nd	0	0	nd	0	0	nd	0	0	nd	0	0
	1510-5	NeuAc1Hex4HexNAc2deHex1	Fucα1-2Galβ1-4GlcNAcβ1-3(NeuAcα2-3Galβ1-4GlcNAcβ1-6)Galβ1-4Glcol	1	0	1	0	nd	0	0	nd	0	0	nd	0	0	nd	0	0	nd	0	0	nd	0	0	nd	0	0	nd	0	0	nd	0	0	nd	0	0	nd	0	0	nd	0	0	nd	0	0	nd	0	0
	1526-1	NeuAc1Hex5HexNAc2	Galα1-3Galβ-4GlcNAcβ1-3(NeuAcα-3Galβ1-4GlcNAcβ1-6)Galβ1-4Glcol	1	0	0	0	nd	0	0	nd	0	0	nd	0	0	34.39*	1749	0.098818	nd	0	0	nd	0	0	nd	0	0	nd	0	0	nd	0	0	nd	0	0	nd	0	0	nd	0	0	nd	0	0	nd	0	0
	1526-2	NeuAc1Hex5HexNAc2	Galα1-3Galβ-4GlcNAcβ1-3(NeuAcα-3Galβ1-4GlcNAcβ1-6)Galβ1-4Glcol	1	0	0	0	nd	0	0	nd	0	0	nd	0	0	36.77	7402	0.418211	nd	0	0	nd	0	0	nd	0	0	nd	0	0	nd	0	0	nd	0	0	nd	0	0	nd	0	0	nd	0	0	nd	0	0
	1542	NeuGc1Hex5HexNAc2	Galα1-3Galβ1-4GlcNAcβ1-3(NeuGcα2-3Galβ1-4GlcNAcβ1-6)Galβ1-4Glcol	1	0	0	0	nd	0	0	nd	0	0	nd	0	0	nd	0	0	nd	0	0	nd	0	0	nd	0	0	nd	0	0	nd	0	0	nd	0	0	nd	0	0	nd	0	0	nd	0	0	nd	0	0
	1567-1	NeuAc1Hex4HexNAc3	Galα1-3Galβ1-3[NeuAcα2-3(GalNAcβ1-4)Galβ1-4GlcNAcβ1-6]Galβ1-4GlcNAcol	1	0	0	0	nd	0	0	nd	0	0	nd	0	0	nd	0	0	nd	0	0	nd	0	0	nd	0	0	nd	0	0	nd	0	0	nd	0	0	nd	0	0	nd	0	0	nd	0	0	nd	0	0
	1567-2	NeuAc1Hex4HexNAc3	NeuAcα2-3(GalNAcβ1-4)Galβ1-4GlcNAcβ1-3(Galβ1-4GlcNAcβ1-6)Galβ1-4Glcol	1	0	0	0	nd	0	0	nd	0	0	nd	0	0	nd	0	0	nd	0	0	nd	0	0	nd	0	0	nd	0	0	nd	0	0	nd	0	0	nd	0	0	nd	0	0	nd	0	0	nd	0	0
	1567-3	NeuAc1Hex4HexNAc3	Galβ1-4GlcNAcβ1-3[NeuAcα2-3(GalNAcβ1-4)Galβ1-4GlcNAcβ1-6]Galβ1-4Glcol	1	0	0	0	nd	0	0	nd	0	0	nd	0	0	nd	0	0	nd	0	0	nd	0	0	nd	0	0	nd	0	0	nd	0	0	nd	0	0	nd	0	0	nd	0	0	nd	0	0	nd	0	0
	1567-4	NeuAc1Hex4HexNAc3	NeuAcα2-3(GalNAcβ1-4)GlcNAcβ1-3(Galα1-3Galβ1-4GlcNAcβ1-6)Galβ1-4Glcol	1	0	0	0	nd	0	0	nd	0	0	nd	0	0	nd	0	0	nd	0	0	nd	0	0	nd	0	0	nd	0	0	nd	0	0	nd	0	0	nd	0	0	nd	0	0	nd	0	0	nd	0	0
	1567-5	NeuAc1Hex4HexNAc3	NeuAcα2-3(GalNAcβ1-4)Galβ1-3(Galβ1-4GlcNAcβ1-6)GlcNAcβ1-3Galβ1-3Glcol	1	0	0	0	nd	0	0	nd	0	0	nd	0	0	nd	0	0	nd	0	0	nd	0	0	nd	0	0	nd	0	0	nd	0	0	nd	0	0	nd	0	0	nd	0	0	nd	0	0	nd	0	0
	1641	Hex5HexNAc4	Galα1-3Galβ1-4GlcNAcβ1-3(GalNAcβ1-4GlcNAcβ1-6)Galβ1-4GlcNAcβ1-3Galβ1-4Glcol	0	0	0	1	nd	0	0	nd	0	0	nd	0	0	nd	0	0	nd	0	0	nd	0	0	nd	0	0	nd	0	0	nd	0	0	nd	0	0	nd	0	0	nd	0	0	nd	0	0	nd	0	0
	1655-1	NeuAc2Hex4HexNAc2	NeuAcα2-3(GalNAcβ1-4)Galβ1-3(NeuAcα2-3Galβ1-4GlcNAcβ1-6)Galβ1-4Glcol	1	0	0	0	nd	0	0	nd	0	0	nd	0	0	nd	0	0	nd	0	0	nd	0	0	nd	0	0	nd	0	0	nd	0	0	nd	0	0	nd	0	0	nd	0	0	nd	0	0	nd	0	0
	1655-2	NeuAc2Hex4HexNAc2	NeuAcα2-6Galβ1-4GlcNAcβ1-3(NeuAcα2-6Galβ1-4GlcNAcβ1-6)Galβ1-4Glcol	1	0	0	0	26.9	108.88	0.0736592	nd	0	0	33.58*	23676.9	0.154196	nd	0	0	nd	0	0	26.6	234.32	0.56668	24.45	355.06	0.184119	nd	0	0	27.22	6844.24	1.57839	nd	0	0	24.60*	4818.3	0.851241	nd	0	0	nd	0	0	nd	0	0
	1655-3	NeuAc2Hex4HexNAc2	NeuAcα2-3Galβ1-4GlcNAcβ1-3(NeuAcα2-6Galβ1-4GlcNAcβ1-6)Galβ1-4Glcol	1	0	0	0	nd	0	0	nd	0	0	36.41	49739.1	0.323926	nd	0	0	nd	0	0	nd	0	0	nd	0	0	nd	0	0	nd	0	0	nd	0	0	nd	0	0	nd	0	0	nd	0	0	nd	0	0
	1696	NeuAc2Hex3HexNAc3	NeuAcα2-3(GalNAcβ1-4)GlcNAcβ1-3(NeuAcα2-6Galβ1-4GlcNAcβ1-6)Galβ1-4Glcol	1	0	0	0	nd	0	0	nd	0	0	nd	0	0	nd	0	0	nd	0	0	nd	0	0	nd	0	0	nd	0	0	nd	0	0	nd	0	0	nd	0	0	nd	0	0	nd	0	0	nd	0	0
	1729-1	NeuAc1Hex5HexNAc3	Galβ1-4GlcNAcβ1-3Galβ1-4GlcNAcβ1-3(NeuAcα2-3Galβ1-4GlcNAcβ1-6)Galβ1-4Glcol	1	0	0	0	nd	0	0	nd	0	0	nd	0	0	nd	0	0	nd	0	0	nd	0	0	nd	0	0	nd	0	0	nd	0	0	nd	0	0	nd	0	0	nd	0	0	nd	0	0	nd	0	0
	1729-2	NeuAc1Hex5HexNAc3	Galβ1-4GlcNAcβ1-3(NeuAcα2-3Galβ1-4GlcNAcβ1-6)Galβ1-4GlcNAcβ1-3Galβ1-4Glcol	1	0	0	0	nd	0	0	nd	0	0	nd	0	0	36.61	6376.24	0.360256	nd	0	0	nd	0	0	nd	0	0	nd	0	0	nd	0	0	nd	0	0	nd	0	0	nd	0	0	nd	0	0	nd	0	0
	1729-3	NeuAc1Hex5HexNAc3	Galβ1-4GlcNAcβ1-3(NeuAcα2-3Galβ1-4GlcNAcβ1-6)Galβ1-4GlcNAcβ1-3Galβ1-4Glcol	1	0	0	0	nd	0	0	nd	0	0	nd	0	0	nd	0	0	nd	0	0	nd	0	0	nd	0	0	nd	0	0	nd	0	0	nd	0	0	nd	0	0	nd	0	0	nd	0	0	nd	0	0
	1762-1	Hex7HexNAc3	Galα1-3Galβ1-4GlcNAcβ1-3Galβ1-4GlcNAcβ1-3(Galα1-3Galβ1-4GlcNAcβ1-6)Galβ1-4Glcol	0	0	0	0	nd	0	0	nd	0	0	nd	0	0	nd	0	0	nd	0	0	nd	0	0	nd	0	0	nd	0	0	nd	0	0	nd	0	0	nd	0	0	nd	0	0	nd	0	0	nd	0	0
	1762-2	Hex7HexNAc3	Galα1-3Galβ1-4GlcNAcβ1-3(Galα1-3Galβ1-4GlcNAcβ1-3Galβ1-4GlcNAcβ1-6)Galβ1-4Glcol	0	0	0	0	nd	0	0	nd	0	0	nd	0	0	nd	0	0	nd	0	0	nd	0	0	nd	0	0	nd	0	0	nd	0	0	nd	0	0	nd	0	0	nd	0	0	nd	0	0	nd	0	0
	1803-1	Hex6HexNAc4	Galβ1-4GlcNAcβ1-3[Galβ1-4GlcNAcβ1-3(Galβ1-4GlcNAcβ1-6)Galβ1-4GlcNAcβ1-6]Galβ1-4Glcol	0	0	0	0	nd	0	0	nd	0	0	nd	0	0	nd	0	0	nd	0	0	nd	0	0	nd	0	0	nd	0	0	nd	0	0	nd	0	0	nd	0	0	nd	0	0	nd	0	0	nd	0	0
	1803-2	Hex6HexNAc4	Galβ1-4GlcNAcβ1-3(Galβ1-4GlcNAcβ1-6)Galβ1-4GlcNAcβ1-3(Galβ1-4GlcNAcβ1-6)Galβ1-4Glcol	0	0	0	0	nd	0	0	nd	0	0	nd	0	0	37.94	2291.37	0.129462	nd	0	0	nd	0	0	nd	0	0	nd	0	0	nd	0	0	nd	0	0	nd	0	0	nd	0	0	nd	0	0	nd	0	0
	1803-3	Hex6HexNAc4	Galβ1-4GlcNAcβ1-3Galβ1-4GlcNAcβ1-3Galβ1-4GlcNAcβ1-3Galβ1-4GlcNAcβ1-3Galβ1-4Glcol	0	0	0	0	nd	0	0	nd	0	0	nd	0	0	nd	0	0	nd	0	0	nd	0	0	nd	0	0	nd	0	0	nd	0	0	nd	0	0	nd	0	0	nd	0	0	nd	0	0	nd	0	0
	1844	Hex5HexNAc5	Galβ1-4GlcNAcβ1-3[GalNAcβ1-4GlcNAcβ1-3(Galβ1-4GlcNAcβ1-6)Galβ1-4GlcNAcβ1-6]Galβ1-4Glcol	0	0	0	1	nd	0	0	nd	0	0	nd	0	0	nd	0	0	nd	0	0	nd	0	0	nd	0	0	nd	0	0	nd	0	0	nd	0	0	nd	0	0	nd	0	0	nd	0	0	nd	0	0
	1858-1	NeuAc2Hex4HexNAc3	NeuAcα2-3(GalNAcβ1-4)Galβ1-3[NeuAcα2-3(GalNAcβ1-4)Galβ1-4GlcNAcβ1-6]Galβ1-4Glcol	1	0	0	0	nd	0	0	nd	0	0	nd	0	0	nd	0	0	nd	0	0	nd	0	0	nd	0	0	nd	0	0	nd	0	0	nd	0	0	nd	0	0	nd	0	0	nd	0	0	nd	0	0
	1858-2	NeuAc2Hex4HexNAc3	NeuAcα2-3(GalNAcβ1-4)Galβ1-4GlcNAcβ1-3(NeuAcα2-3Galβ1-4GlcNAcβ1-6)Galβ1-4Glcol	1	0	0	0	nd	0	0	nd	0	0	nd	0	0	nd	0	0	nd	0	0	nd	0	0	nd	0	0	nd	0	0	nd	0	0	nd	0	0	nd	0	0	nd	0	0	nd	0	0	nd	0	0
	1858-3	NeuAc2Hex4HexNAc3	NeuAcα2-3Galβ1-4GlcNAcβ1-3[NeuAcα2-3(GalNAcβ1-4)Galβ1-4GlcNAcβ1-6]Galβ1-4Glcol	1	0	0	0	nd	0	0	nd	0	0	nd	0	0	nd	0	0	nd	0	0	nd	0	0	nd	0	0	nd	0	0	nd	0	0	nd	0	0	nd	0	0	nd	0	0	nd	0	0	nd	0	0
	1899-1	NeuAc2Hex3HexNAc4	NeuAcα2-3(GalNAcβ1-4)GlcNAcβ1-3[NeuAcα2-3(GalNAcβ1-4)Galβ1-4GlcNAcβ1-6]Galβ1-4Glcol	1	0	0	0	nd	0	0	nd	0	0	nd	0	0	nd	0	0	nd	0	0	nd	0	0	nd	0	0	nd	0	0	nd	0	0	nd	0	0	nd	0	0	nd	0	0	nd	0	0	nd	0	0
	1899-2	NeuAc2Hex3HexNAc4	NeuAcα2-3(GalNAcβ1-4)Galβ1-3[NeuAcα2-3(GalNAcβ1-4)Galβ1-4GlcNAcβ1-6]Galβ1-4GlcNAcol	1	0	0	0	nd	0	0	nd	0	0	nd	0	0	nd	0	0	nd	0	0	nd	0	0	nd	0	0	nd	0	0	nd	0	0	nd	0	0	nd	0	0	nd	0	0	nd	0	0	nd	0	0
	1965	Hex7HexNAc4	Galβ1-4GlcNAcβ1-3[Galβ1-4GlNAcβ1-3(Galα1-3Galβ1-4GlcNAcβ1-6)Galβ1-4GlcNAcβ1-6]Galβ1-4Glccol	0	0	0	0	nd	0	0	nd	0	0	nd	0	0	nd	0	0	nd	0	0	nd	0	0	nd	0	0	nd	0	0	nd	0	0	nd	0	0	nd	0	0	nd	0	0	nd	0	0	nd	0	0
	2020	NeuAc2Hex5HexNAc3	NeuAcα2-Galβ1-4GlcNAcβ1-3(NeuAcα2-Galβ1-4GlcNAcβ1-3Galβ1-4GlcNAcβ1-6)Galβ1-4Glcol	1	0	0	0	nd	0	0	nd	0	0	nd	0	0	nd	0	0	nd	0	0	nd	0	0	nd	0	0	nd	0	0	nd	0	0	nd	0	0	nd	0	0	nd	0	0	nd	0	0	nd	0	0
	2094-1	NeuAc1Hex6HexNAc4	NeuAc + Galβ1-4GlcNAcβ1-3[Galβ1-4GlcNAcβ1-3(Galβ1-4GlcNAcβ1-6)]Galβ1-4Glcol	1	0	0	0	nd	0	0	nd	0	0	nd	0	0	nd	0	0	nd	0	0	nd	0	0	nd	0	0	nd	0	0	nd	0	0	nd	0	0	nd	0	0	nd	0	0	nd	0	0	nd	0	0
	2094-2	NeuAc1Hex6HexNAc4	NeuAc + Galβ1-4GlcNAcβ1-3[Galβ1-4GlcNAcβ1-3(Galβ1-4GlcNAcβ1-6)]Galβ1-4Glcol	1	0	0	0	nd	0	0	nd	0	0	nd	0	0	nd	0	0	nd	0	0	nd	0	0	nd	0	0	nd	0	0	nd	0	0	nd	0	0	nd	0	0	nd	0	0	nd	0	0	nd	0	0
	2385	NeuAc2Hex6HexNAc4	NeuAcα-Galβ1-4GlcNAcβ1-3[Galβ1-4GlNAcβ1-3(NeuAcα-Galβ1-4GlcNAcβ1-6)Galβ1-4GlcNAcβ1-6]Galβ1-4Glccol	1	0	0	0	nd	0	0	nd	0	0	nd	0	0	nd	0	0	nd	0	0	nd	0	0	nd	0	0	nd	0	0	nd	0	0	nd	0	0	nd	0	0	nd	0	0	nd	0	0	nd	0	0
				83	14	26	13		147816	100		891519	100		1.53551e+07	100		1.76992e+06			96876.4	100		41349.6	100		192842	100		228374	100		433621	100		7949.09			566033	100		1.68686e+06			610773			3.66143e+06	100
	Footnote:
	[1]	mass of strucutre in negative ion mode; mass with hyphens indicates the isomeric structures;
	[2]	Hex, hexose; HexA, hexuronic acid; HexNAc, N-acetylhexosamine; deHex, fucose; NeuAc, N-acetylneuraminic acid; NeuGc, N-acetyl glycolylneuraminic acid; P, phosphate; S, sulphate
	[3]	Proposed structures are given in the text according following rules: the structure is described clockwise and left-to-right where reducing end locates righmost side (as shown in cartoon figure); "+" is used for uncertain location
	[4]	Modifications
	[5]	Retention time (RT) of selected structure on LC; RT* refers to no available MS/MS but similar RT in other sample; Blue highlighted, structure is not detected in this sample but in other duplicate runs
	[6]	The intensity is area-under-the-curves (AUCs) of each glycan. For comparsion of glycan abundances between samples, the intensity is normalised to total AUC (summed AUCs of all glycans in a sample) and expressed as a percentage.
[truncated: 114 more columns]

## Sheet: Raw file
		No.	Raw file	Description	Date	Annotation	Report	Column1
		1	JC_211012M1	MO from Allochrocebus lhoesti (mountain monkey), total milk	2021.10.12	Yes		Mountatin monkey
		2	JC_211012M2	MO from Vicugna pacos (alpaca)	2021.10.12			Alpaca
		3	JC_2110151MC	MO from Allochrocebus lhoesti (mountain monkey)	2021.10.15	Yes	4279_R1_Two milk MO_211021	Mountatin monkey
		4	JC_2110151M1	MO from Allochrocebus lhoesti (mountain monkey), a2,3-sialidase	2021.10.15	Yes	4279_R1_Two milk MO_211021	Mountatin monkey
		5	JC_2110152M1	MO from Vicugna pacos (alpaca), a2,3-sialidase	2021.10.15	Yes	4279_R1_Two milk MO_211021	Alpaca
		6	JC_2110151M2	MO from Allochrocebus lhoesti (mountain monkey), a1,3/4/6-galactosidase	2021.10.15			Mountatin monkey
		7	JC_2110152M2	MO from Vicugna pacos (alpaca), a1,3/4/6-galactosidase	2021.10.15			Alpaca
		8	JC_2110151M3	MO from Allochrocebus lhoesti (mountain monkey), b1,3-galactosidase	2021.10.15			Mountatin monkey
		9	JC_2110152M3	MO from Vicugna pacos (alpaca), b1,3-galactosidase	2021.10.15			Alpaca
		10	JC_2110152MC	MO from Vicugna pacos (alpaca)	2021.10.16	Yes	4279_R1_Two milk MO_211021	Alpaca
		11	JC_211021M1C50	alpaca, diluted sample	2021.10.21
		12	JC_211021M2C50	mountain monkey, diluted sample	2021.10.21
		13	JC_211021M1MS3	alpaca	2021.10.21
		14	JC_211021M2MS3	mountain monkey	2021.10.21
		15	JC_211021M1pos	positive-ion mode of alpaca	2021.10.21	Yes
		16	JC_211021M2pos	positive-ion mode of mountain monkey	2021.10.21	Yes
		17	JC_211201M3	MO from Aepyceros melampus (impala)	2021.12.01	Yes	4279_R2_Two milk MO_211206	Impala
		18	JC_211201M3A	MO from Aepyceros melampus (impala), acidic fraction	2021.12.01	Yes	4279_R2_Two milk MO_211206	Impala
		19	JC_211202BMO	MO from bovine milk	2021.12.02
		20	JC_211202BMO15	MO from bovine milk 15%AcCN	2021.12.02
		21	JC_211202BMO20	MO from bovine milk 20% AcCN	2021.12.02
		22	JC_2112021MOA	MO from moutain monky, acidic fraction	2021.12.02	Yes
		23	JC_2112022MOA	MO from alpaca, acidic fraction	2021.12.02	Yes		Alpaca
		24	JC_220421T1	reduced sample from 300 ul, hippopotamus	2022.04.21	Yes	4406_R1_220528	Hippopotamus
		25	JC_220421T2	reduced sample from 300 ul, rhinoceros colostrum	2022.04.21	Yes	4406_R1_220528
		26	JC_220421T3
		27	JC_220421T4	reduced sample from 300 ul, white whale	2022.04.21	Yes	4406_R1_220528
		28	JC_220421T5	reduced sample from 300 ul, striped dolphin A	2022.04.21	Yes	This study	Striped dolphin A
		29	JC_220421T6	reduced sample from 300 ul, striped dolphin B	2022.04.22	Yes	4406_R1_220528	Striped dolphin B
		30	JC_220421T7	reduced sample from 300 ul, common bottlenose dolphin A	2022.04.22	Yes	4406_R1_220528
		31	JC_220421T8	reduced sample from 300 ul, common bottlenose dolphin B	2022.04.22	Yes	4406_R1_220528
		32	JC_220426T150	T1 sample diluted 50 times	2022.04.26			Hippopotamus
		33	JC_220426T250	T2 sample diluted 50 times	2022.04.26	Yes	4406_R1_220528
		34	JC_220426T350
		35	JC_220426T450	T4 sample diluted 50 times	2022.04.26	Yes	4406_R1_220528
		36	JC_220426T550	T5 sample diluted 50 times, striped dolphin A	2022.04.26	Yes		Striped dolphin A
		37	JC_220426T650	T6 sample diluted 50 times	2022.04.26	Yes	4406_R1_220528	Striped dolphin B
		38	JC_220426T750	T7 sample diluted 50 times	2022.04.26	Yes	4406_R1_220528
		39	JC_220426T850	T8 sample diluted 50 times, common bottlenose dolphin B	2022.04.26	Yes	4406_R1_220528
		40	JC_220428T150	T1 sample diluted 50 times	2022.04.28	Yes	4406_R1_220528	Hippopotamus
		41	JC_220428T1NL	reduced sample from 300 ul, hippopotamus, neutral fraction	2022.04.28	Yes	4406_R1_220528	Hippopotamus
		42	JC_220428T2NL	reduced sample from 300 ul, rhinoceros colostrum, neutral fraction	2022.04.28	Yes	4406_R1_220528
		43	JC_220428T3NL		2022.04.28
		44	JC_220428T5NL	Neutral fraction of striped dolphin A	2022.04.28	Yes		Striped dolphin A
		45	JC_220428T6NL	reduced sample from 300 ul, striped dolphin B, neutral fraction	2022.04.28	Yes	4406_R1_220528	Striped dolphin B
		46	JC_220428T7NL	reduced sample from 300 ul, common bottlenose dolphin A, neutral fraction	2022.04.28	Yes	4406_R1_220528
		47	JC_220428T8NL	reduced sample from 300 ul, common bottlenose dolphin B, neutral fraction	2022.04.28	Yes	4406_R1_220528	Bottlenose dolphin B
		48	JC_220428T1A	reduced sample from 300 ul, hippopotamus, acidic fraction	2022.04.28	Yes	4406_R1_220528	Hippopotamus
		49	JC_220428T2A	reduced sample from 300 ul, rhinoceros colostrum, acidic fraction	2022.04.28	Yes	4406_R1_220528
		50	JC_220428T3A
		51	JC_220428T5A	Acidic fraction of striped dolphin A	2022.04.28
		52	JC_220428T7A	reduced sample from 300 ul, common bottlenose dolphin A, acidic fraction	2022.04.28	Yes	4406_R1_220528
		53	JC_220428T8A	reduced sample from 300 ul, common bottlenose dolphin B, acidic fraction	2022.04.28	Yes	4406_R1_220528
		54	JC_220428T4A	reduced sample from 300 ul, white whale, acidic fraction	2022.04.28	Yes	4406_R1_220528
		55	JC_220502T4NL	reduced sample from 300 ul, white whale, neutral fraction	2022.05.02	Yes	4406_R1_220528
		56	JC_220502T6A	reduced sample from 300 ul, striped dolphin B, acidic fraction	2022.05.02	Yes	4406_R1_220528
		57	JC_220502T8NLMS3		2022.05.02			Bottlenose dolphin B
		58	JC_220506T7AMS3	Common bottlenose dolphin A	2022.05.06			Bottlenose dolphin A
		59	JC_220506T8AMS3	Common bottlenose dolphin B	2022.05.06			Bottlenose dolphin B
		60	JC_220506T8NL1		2022.05.06			Bottlenose dolphin B
		61	JC_220506T8NL4	T8NL with fucosidae (P0749S)	2022.05.07			Bottlenose dolphin B
		62	JC_220512T1NLMS3	hippopotamus	2022.05.12			Hippopotamus
		63	JC_220512T1AMS3	hippopotamus	2022.05.12			Hippopotamus
		64	JC_220513T1A1	10 ul of acidic fraction with alphaGal, hippopotamus	2022.05.13			Hippopotamus
		65	JC_220513T1NL1	10 ul of neutral fraction with alphaGal, hippopotamus	2022.05.13			Hippopotamus
		66	JC_220513T1NL2	10 ul of neutral fraction with beta1,3Gal, hippopotamus	2022.05.13			Hippopotamus
		67	JC_220513T1AC	10 ul of acidic fraction, hippopotamus, chemical release	2022.05.13			Hippopotamus
		68	JC_220524DA	MO from Aepyceros melampus (impala), acidic fraction	2022.05.25	Yes	This study
		69	JC_220524D50	50 x dilution from impala	2022.05.25
		70	JC_220524DNL	neutral fraction from impala	2022.05.25
		71	JC_220524DA	acidic fraction from impala	2022.05.25
		72	JC_220525D500	500 x dilution from impala	2022.05.25
		73	JC_220601T5A	striped dolphin A, repeat the previous one	2022.06.01			Striped dolphin A
		74	JC_220616DAMS3	Acidic fraction, impala, MS3	2022.06.16			Impala
		75	JC_220617DNLMS3	Neutral fraction, impala, MS3	2022.06.17			Impala
		76	JC_220617DAMS3	Acidic fraction, impala, MS3	2022.06.17			Impala
		77	JC_220707Sh	Sheep MO, whole milk	2022.07.08	Yes	4476_R1_Sheep milk oligosaccharides220801	Sheep
		78	JC_220707Sh50	Sheep MO x 50 dilution	2022.07.08	Yes	4476_R1_Sheep milk oligosaccharides220801	Sheep
		79	JC_220707Shnl	Sheep MO neutral	2022.07.08	Yes	4476_R1_Sheep milk oligosaccharides220801	Sheep
		80	JC_220707Shac	Sheep MO acidic	2022.07.08	Yes	4476_R1_Sheep milk oligosaccharides220801	Sheep
		81	JC_220826F1	hippo fraction 1 after lectin chromatography	2022.08.26	Yes		Hippopotamus
		82	JC_220826F2	hippo fraction 2 after lectin chromatography	2022.08.26	Yes		Hippopotamus
		83	JC_220826F3	hippo fraction 3 after lectin chromatography	2022.08.26	Yes		Hippopotamus
		84	JC_220826F4	hippo fraction 4 after lectin chromatography	2022.08.26	Yes		Hippopotamus
		85	JC_220826ORIGNAL	concentrated hippo sample	2022.08.26	Yes		Hippopotamus
		86	JC_220826BREAK	breakthrough of lectin chromatography	2022.08.26	Yes		Hippopotamus
			JC_220907HippoHexNAc	jackbean hexamindase with hippo milk	2022.09.07			Hippopotamus
			JC_220907HippoGal	alphaGalactosidase with hippo milk	2022.09.07			Hippopotamus
			JC_220907Hippocontrol	control hippo milk	2022.09.07			Hippopotamus
			JC_220909HippoGalNAc	chicken liver alphaGalNAcase with hippo milk	2022.09.09			Hippopotamus
		87	JC_221103M2p65	Alpaca, neutral fraction	2022.11.04			Alpaca
		88	JC_221103M3p65	impala, neutral fraction	2022.11.04			Impala
		89	JC_221104G1	T2A with GlcAse	2022.11.04	Yes		Rhinoceros colostrum
			JC_221107T1A_20221108085125	Hippopotamus control	2022.11.08			Hippopotamus
			JC_221107T1As_20221108101402	Hippopotamus treated with Amuc1835 (sialidase)	2022.11.08			Hippopotamus
			JC_221107Sheeps	sheep acidic fraction post Amuc1835	2022.11.11	Yes		Sheep
			JC_221107DAs	Impala treated with Amuc1835 (sialidase)	2022.11.12	Yes		Impala
			JC_221124F1	hippo ms3 fracton 1 after reduction	2022.11.25	Yes		Hippopotamus
			JC_221125ImpaMS3	impala MS3 acidic fraction	2022.11.26	Yes		Impala
			JC_221125ImpaAS	impala acidic fraction with Amuc1835 overnight	2022.11.26	Yes		Impala
